# Supplementary material for: miRNA and miRNA target genes in copy number variations occurring in individuals with intellectual disability
Source: BMC Genomics. 2013 Aug 10;14:544. doi: 10.1186/1471-2164-14-544 (PMC3750877; doi:10.1186/1471-2164-14-544)
Supplement: Additional file 1 — Genomic coordinates of CNV/CNVRs and miRNAs used in this study. [file 1471-2164-14-544-S1.xlsx]

## Sheet: 22 de novo CNVRs
Supplementary Table 1. MiRNAs from 22 de novo CNVRs
Non-overlapping de novo CNVs (GRCh37.P5)					No of miRNA/CNV	Mature miRNA
#CHROM	START	END	Size (bp)	ID of subject		#CHROM	START	END	ID of miRNA
1	564415	6093813	5529398	09_03	10	1	567762	567783	Name=hsa-miR-6723-5p
						1	1102504	1102525	Name=hsa-miR-200b-5p
						1	1102540	1102561	Name=hsa-miR-200b-3p
						1	1103258	1103279	Name=hsa-miR-200a-5p
						1	1103296	1103317	Name=hsa-miR-200a-3p
						1	1104435	1104456	Name=hsa-miR-429
						1	3044573	3044589	Name=hsa-miR-4251
						1	3477274	3477294	Name=hsa-miR-551a
						1	5624142	5624159	Name=hsa-miR-4417
						1	5922771	5922792	Name=hsa-miR-4689
1	26702942	27520247	817305	06_01	1	1	26881065	26881084	Name=hsa-miR-1976
2	55645979	63514692	7868713	03_02	6	2	56210155	56210177	Name=hsa-miR-217
						2	56216116	56216137	Name=hsa-miR-216a-3p
						2	56216155	56216176	Name=hsa-miR-216a-5p
						2	56227899	56227920	Name=hsa-miR-216b
						2	60614497	60614516	Name=hsa-miR-4432
						2	62433017	62433038	Name=hsa-miR-5192
2	72287194	73071118	783924	06_108	0
2	148879422	151128847	2249425	07_21	0
3	183508186	185563419	2055233	09_52	7	3	183604648	183604667	Name=hsa-miR-4448
						3	183959193	183959211	Name=hsa-miR-1224-5p
						3	183959257	183959277	Name=hsa-miR-1224-3p
						3	184970998	184971016	Name=hsa-miR-5588-3p
						3	184971040	184971060	Name=hsa-miR-5588-5p
						3	185485635	185485656	Name=hsa-miR-548aq-3p
						3	185485671	185485692	Name=hsa-miR-548aq-5p
3	195740157	197324924	1584767	08_66	2	3	197020759	197020779	Name=hsa-miR-4797-3p
						3	197020790	197020810	Name=hsa-miR-4797-5p
5	80334244	90114244	9780000	05_05	7	5	82135976	82135998	Name=hsa-miR-3977
						5	85916325	85916346	Name=hsa-miR-3607-5p
						5	85916364	85916383	Name=hsa-miR-3607-3p
						5	86410741	86410761	Name=hsa-miR-4280
						5	87962684	87962705	Name=hsa-miR-9-3p
						5	87962720	87962742	Name=hsa-miR-9-5p
						5	89312458	89312478	Name=hsa-miR-3660
5	175347511	180712404	5364893	09_36 & 09_03	9	5	175794963	175794984	Name=hsa-miR-1271-5p
						5	175794999	175795020	Name=hsa-miR-1271-3p
						5	176056450	176056467	Name=hsa-miR-4281
						5	179225278	179225300	Name=hsa-miR-1229-3p
						5	179225323	179225346	Name=hsa-miR-1229-5p
						5	179442319	179442340	Name=hsa-miR-340-3p
						5	179442361	179442382	Name=hsa-miR-340-5p
						5	180649577	180649599	Name=hsa-miR-4638-3p
						5	180649612	180649632	Name=hsa-miR-4638-5p
7	99596999	101915615	2318616	08_52	9	7	99691194	99691215	Name=hsa-miR-25-3p
						7	99691233	99691253	Name=hsa-miR-25-5p
						7	99691400	99691421	Name=hsa-miR-93-3p
						7	99691438	99691460	Name=hsa-miR-93-5p
						7	99691625	99691646	Name=hsa-miR-106b-3p
						7	99691666	99691686	Name=hsa-miR-106b-5p
						7	99754234	99754256	Name=hsa-miR-4658
						7	100802763	100802784	Name=hsa-miR-4653-5p
						7	100802805	100802827	Name=hsa-miR-4653-3p
9	79440180	81900180	2460000	05_49	0
10	26674215	29194917	2520702	07_27	0
10	57579129	59272301	1693172	07_21	1	10	59064249	59064270	Name=hsa-miR-3924
11	123644790	134919825	11275035	04_48	4	11	126858364	126858385	Name=hsa-miR-3167
						11	128392325	128392343	Name=hsa-miR-6090
						11	133768401	133768424	Name=hsa-miR-4697-3p
						11	133768446	133768467	Name=hsa-miR-4697-5p
16	29656484	30197490	541006	09_22	0
16	71063144	74497506	3434362	06_14	0
17	43655547	44345185	689638	06_88	0
17	34479094	36249059	1769965	06_99	2	17	35391045	35391065	Name=hsa-miR-2909
						17	35975046	35975064	Name=hsa-miR-378j
17	80067024	80561330	494306	08_38	0
19	1758657	5106195	3347538	05_37	11	19	1816168	1816189	Name=hsa-miR-1909-3p
						19	1816202	1816222	Name=hsa-miR-1909-5p
						19	2234061	2234080	Name=hsa-miR-1227-3p
						19	2234132	2234148	Name=hsa-miR-1227-5p
						19	2250687	2250707	Name=hsa-miR-4321
						19	3961427	3961450	Name=hsa-miR-637
						19	4445984	4446006	Name=hsa-miR-4746-5p
						19	4446018	4446038	Name=hsa-miR-4746-3p
						19	4770712	4770734	Name=hsa-miR-7-5p
						19	4932699	4932720	Name=hsa-miR-4747-5p
						19	4932731	4932752	Name=hsa-miR-4747-3p
20	59266069	62893330	3627261	06_139	15	20	60528677	60528697	Name=hsa-miR-1257
						20	60639868	60639884	Name=hsa-miR-3195
						20	60907546	60907568	Name=hsa-miR-4758-3p
						20	60907590	60907612	Name=hsa-miR-4758-5p
						20	61151558	61151579	Name=hsa-miR-1
						20	61162177	61162198	Name=hsa-miR-133a
						20	61809866	61809887	Name=hsa-miR-124-5p
						20	61809904	61809923	Name=hsa-miR-124-3p
						20	61870140	61870157	Name=hsa-miR-3196
						20	61918170	61918189	Name=hsa-miR-4326
						20	62550848	62550870	Name=hsa-miR-941
						20	62551155	62551177	Name=hsa-miR-941
						20	62572827	62572848	Name=hsa-miR-1914-3p
						20	62572864	62572885	Name=hsa-miR-1914-5p
						20	62574044	62574064	Name=hsa-miR-647
21	33842253	34155175	312922	08_43	0

## Sheet: 46 familial CNVs
Supplementary Table 2. MiRNAs from 46 familial CNVRs
Non-overlapping familial CNVs (GRCh37.P5)					No of miRNA/CNV	Mature miRNA
#CHROM	START	END	Size (bp)	ID of subject		#CHROM	START	END	ID of miRNA
1	45241887	45428230	186343	07_53	0
1	94078161	94427004	348843	08_59	1	1	94312436	94312455	Name=hsa-miR-760
1	145632134	147828230	2196096	08_22	1	1	147806646	147806668	Name=hsa-miR-5087
1	246163377	246463377	300000	06_67	0
2	606200	1113115	506915	08_64	0
2	50822841	50918648	95807	10_03	0
2	78574987	79642787	1067800	06_40	0
2	111399043	113102735	1703692	08_39	2	2	112078638	112078659	Name=hsa-miR-4435
						2	112528647	112528667	Name=hsa-miR-4771
2	165630831	165755530	124699	08_46	0
2	238728703	238973172	244469	07_51	0
2	240757404	240987842	230438	08_26	2	2	240882440	240882461	Name=hsa-miR-4786-3p
						2	240882480	240882501	Name=hsa-miR-4786-5p
4	39431494	39553171	121677	08_74	0
4	160517064	162557194	2040130	05_mdl_8	0
8	71556183	71647302	91119	08_89	0
8	87076254	91433810	4357556	07_79	0
8	138472657	140058594	1585937	08_67	0
9	9320706	9848329	527623	09_62	0
9	75242617	75451357	208740	06_118	0
9	119432923	119468013	35090	08_52	0
10	68394211	70143925	1749714	08_63	0
10	74991710	75139818	148108	08_40	0
10	76682994	77768994	1086000	05_36	1	10	77312276	77312296	Name=hsa-miR-606
11	134339790	134943825	604035	03_24	0
12	6082190	6409965	327775	03_mdl_24	0
12	109518930	109577397	58467	06_54	0
14	73175927	73330321	154394	05_mdl_7	0
15	32021533	32511004	489471	08_85	0
15	45056155	45733502	677347	06_54	1	15	45725296	45725317	Name=hsa-miR-147b
15	67761659	67842562	80903	06_32	0
16	6754824	6837110	82286	06_32	0
16	29592583	30119912	527329	06_32	2	16	29610515	29610537	Name=hsa-miR-3680-3p
						16	29610552	29610573	Name=hsa-miR-3680-5p
16	84135006	84363494	228488	08_48	0
17	5485297	5742940	257643	03_56	0
17	10616579	11190269	573690	04_14	0
17	14111572	15483013	1371441	08_63	2	17	15154951	15154972	Name=hsa-miR-4731-3p
						17	15154983	15155004	Name=hsa-miR-4731-5p
17	35468356	35600457	132101	08_65	0
17	79910183	80507134	596951	10_03	0
18	7542403	9453618	1911215	09_16	0
18	9995330	10900656	905326	06_40	0
20	30177017	30208061	31044	10_03	1	20	30194989	30195010	Name=hsa-miR-3193
20	42334809	42365446	30637	06_01	0
21	35726428	35899135	172707	06_117	0
X	7555092	8131951	576859	06_37	1	X	8095021	8095042	Name=hsa-miR-651
X	50825774	51079403	253629	07_91	0
X	65815290	66241309	426019	07_29	0
X	103185926	103303531	117605	07_96	0

## Sheet: 210 common CNVRs from case
Supplementary Table 3. MiRNAs from 210 common CNVRs from ID cases
Non-overlapping common CNVs from cases (GRCh37.P5)					No of miRNA/CNV	Mature miRNA
#CHROM	START	END	Size (bp)	ID of subject		#CHROM	START	END	ID of miRNA
1	1206684	1510824	304140	07_99	0
1	1585374	1706333	120959	06_117	0
1	6694005	6823403	129398	06_54	0
1	12866276	13142745	276469	09_62	0
1	16870413	17252167	381754	03_36	2	1	17185453	17185474	Name=hsa-miR-3675-3p
						1	17185483	17185505	Name=hsa-miR-3675-5p
1	46380841	46531960	151119	07_04	0
1	104092317	104311748	219431	04_26	0
1	108724358	108900404	176046	09_05	0
1	120588477	120768477	180000	06_123	0
1	148523376	149243376	720000	05_59	0
1	154244769	154245169	400	08_80	0
1	169206675	169241458	34783	08_63	0
1	189323377	196883539	7560162	04_26	4	1	192685463	192685479	Name=hsa-miR-4426
						1	193105682	193105703	Name=hsa-miR-1278
						1	196551547	196551567	Name=hsa-miR-4735-3p
						1	196551583	196551604	Name=hsa-miR-4735-5p
1	248375875	248740150	364275	06_117	0
1	248756015	248785703	29688	03_02	0
2	32642343	33320092	677749	08_47	2	2	32757280	32757298	Name=hsa-miR-558
						2	32860367	32860388	Name=hsa-miR-4765
2	35821606	36062045	240439	07_06	0
2	61113219	61149560	36341	06_120	0
2	76825636	76874882	49246	08_97	0
2	81509733	81510133	400	06_37	0
2	87116489	88208885	1092396	07_05	2	2	87421953	87421973	Name=hsa-miR-4771
						2	87929283	87929304	Name=hsa-miR-4435
2	89228885	91899802	2670917	05_49	0
2	110832711	110980542	147831	05_49	2	2	110844020	110844041	Name=hsa-miR-4436b-3p
						2	110844067	110844088	Name=hsa-miR-4436b-5p
2	112153529	112273529	120000	05_59	0
2	130913101	131144806	231705	08_49	0
2	205586851	205710670	123819	07_51	0
2	242852366	243068543	216177	03_54	0
3	1443868	1822472	378604	03_mdl_24	0
3	4161393	4459847	298454	07_38 & 07_32	0
3	19134996	19494996	360000	04_48	1	3	19356399	19356416	Name=hsa-miR-4791
3	90367310	90487310	120000	05_13	0
3	96530142	97321143	791001	08_58	0
3	125447310	125627310	180000	06_103	1	3	125509336	125509357	Name=hsa-miR-548i
3	151513231	151542711	29480	07_96	0
3	162458278	162689626	231348	05_01	0
3	172538144	172538544	400	07_99	0
3	195348781	195459738	110957	04_29	2	3	195426296	195426317	Name=hsa-miR-570-5p
						3	195426331	195426352	Name=hsa-miR-570-3p
4	9781490	10699090	917600	08_70	1	4	10080246	10080269	Name=hsa-miR-3138
4	34777322	34926725	149403	04_05	0
4	39899597	40121947	222350	09_11	0
4	44397133	44407228	10095	08_97	0
4	57059630	57294056	234426	05_mdl_8	0
4	69218415	69483419	265004	03_28	0
4	70153665	70230300	76635	07_45	0
4	161105340	161347945	242605	08_39	0
4	186941979	189180350	2238371	05_01	0
5	666685	820616	153931	08_83	0
5	7169889	7193782	23893	08_97	0
5	12464732	13266837	802105	04_14	0
5	17603759	17652952	49193	06_99	0
5	22002418	22134075	131657	08_43	0
5	32110534	32149864	39330	08_89	0
5	33930719	34019019	88300	08_69	0
5	53362673	53450558	87885	06_140	1	5	53371390	53371411	Name=hsa-miR-4459
5	60317228	60474823	157595	06_118	0
5	69238477	70587159	1348682	06_99	0
5	88593077	89253407	660330	08_84	0
5	104011149	104644235	633086	03_44	0
5	108936915	109153296	216381	05_60	0
5	109881201	109980031	98830	09_73	0
5	115533267	115600360	67093	08_90	0
5	117466105	117596340	130235	05_60	0
5	169174245	169174645	400	08_21	0
5	180118912	180218663	99751	09_45	0
6	259328	376090	116762	04_29	0
6	8609733	8695956	86223	05_08	0
6	29854670	29923588	68918	06_37	0
6	32411757	32689130	277373	06_57	0
6	67084125	67084761	636	03_01	0
6	168287151	168587151	300000	06_91	0
7	9144873	9229208	84335	08_16	0
7	38304217	38390157	85940	08_23	0
7	61286058	62252565	966507	06_123	0
7	64532565	65093022	560457	07_12 & 04_14	0
7	66655599	66809040	153441	03_54	0
7	72041204	72327659	286455	08_45	2	7	72162888	72162906	Name=hsa-miR-4650-5p
						7	72162919	72162939	Name=hsa-miR-4650-3p
7	74338785	74339185	400	09_13	0
7	76133913	76604547	470634	08_76	0
7	83148639	83183706	35067	09_79	0
7	100959397	101126535	167138	08_80	0
7	111030774	111202168	171394	08_16	0
7	113222764	113642764	420000	04_38	0
7	117400520	119120984	1720464	07_01	0
7	124607033	124673441	66408	03_02	0
7	141921625	142494030	572405	08_23	0
7	142655133	143212644	557511	08_74	0
7	143425218	143433032	7814	08_65	0
7	143883829	143952576	68747	03_02	0
8	7052986	8094929	1041943	08_75	1	8	7946552	7946573	Name=hsa-miR-548i
8	12039730	12503832	464102	09_05	0
8	39222167	39380795	158628	08_19	0
8	71592823	71647302	54479	09_13	0
8	86777276	86886304	109028	04_28	0
8	92115779	92185773	69994	06_140	0
8	113902771	113903171	400	06_40	0
8	137704295	137840818	136523	03_37	0
9	11868324	12187358	319034	07_27	0
9	38980000	47212567	8232567	04_26	0
9	66505089	70902033	4396944	06_139	3	9	68415320	68415341	Name=hsa-miR-4477a
						9	68415357	68415378	Name=hsa-miR-4477b
						9	69002239	69002260	Name=hsa-miR-1299
9	93564061	93584889	20828	03_02	0
9	105106451	105241076	134625	06_134	0
9	135569655	135721455	151800	03_02	0
10	27633884	27705233	71349	06_117	0
10	38689994	38869994	180000	06_67	0
10	42596688	42829994	233306	06_103	0
10	46135151	48368749	2233598	04_14	0
10	53361698	53405795	44097	06_37	0
10	112459010	112555010	96000	03_24	0
10	135156463	135387863	231400	11_23	2	10	135185083	135185105	Name=hsa-miR-3944-3p
						10	135185125	135185145	Name=hsa-miR-3944-5p
11	303629	314214	10585	09_61	0
11	48388496	48664696	276200	06_14	0
11	50037828	55192435	5154607	06_120 & 09_04	0
11	56322790	56352564	29774	08_62	0
11	67511022	67574543	63521	09_16	0
11	67593424	67713424	120000	04_18	0
11	69482538	69482938	400	07_21	0
11	81581893	81942337	360444	06_139	1	11	81601793	81601810	Name=hsa-miR-4300
11	130413333	130413733	400	04_61	0
12	7959677	8118036	158359	06_43	0
12	9618733	9678733	60000	04_48	0
12	10572551	10593889	21338	08_63	0
12	19474975	19575439	100464	07_79	0
12	33528204	34533264	1005060	09_61	0
12	63947532	64078370	130838	06_37	0
12	112183921	112309072	125151	08_77	0
12	122483790	122484190	400	06_96	0
13	32271002	32339354	68352	08_71	0
13	57752361	57831960	79599	02_MDL_20	0
13	67254272	67342059	87787	08_74	0
13	95280800	95281200	400	08_63	0
13	113964809	114014768	49959	07_17	0
14	19020000	20470654	1450654	05_13	0
14	21360044	21407736	47692	08_43	0
14	22368664	22965064	596400	05_mdl_7	0
14	29511827	29698386	186559	02_MDL_20	0
14	35696753	35721695	24942	08_97	0
14	73981733	74044575	62842	08_84	0
14	77007369	77007769	400	07_24	0
14	105957146	106251346	294200	08_43	0
14	106558955	106923801	364846	07_12	0
15	20000992	22669252	2668260	03_24	5	15	21038167	21038189	Name=hsa-miR-3118
						15	21145590	21145608	Name=hsa-miR-5701
						15	22049317	22049339	Name=hsa-miR-3118
						15	22156775	22156793	Name=hsa-miR-5701
						15	22513259	22513276	Name=hsa-miR-1268a
15	24431453	24587226	155773	08_20	0
15	28576405	29050959	474554	06_103	2	15	28671654	28671675	Name=hsa-miR-4509
						15	28735953	28735974	Name=hsa-miR-4509
15	32021533	32511004	489471	07_06	3	15	34674270	34674289	Name=hsa-miR-1233-3p
						15	34674327	34674348	Name=hsa-miR-1233-1-5p
						15	34820491	34820510	Name=hsa-miR-1233-3p
15	34666802	34841587	174785	03_02	0
15	43888727	43988961	100234	07_18	0
15	56710691	56726479	15788	06_120	0
15	61433533	61433592	59	10_16	0
15	85833872	86137157	303285	09_03	0
15	102337870	102359533	21663	03_56	0
16	6869169	6921112	51943	08_61	0
16	14968655	16249748	1281093	03_02	13	16	14995416	14995437	Name=hsa-miR-3179
						16	15001613	15001636	Name=hsa-miR-3670
						16	15005094	15005118	Name=hsa-miR-3180-5p
						16	15005138	15005159	Name=hsa-miR-3180-3p
						16	15019798	15019820	Name=hsa-miR-6511a-5p
						16	15019837	15019858	Name=hsa-miR-6511a-3p
						16	15104186	15104207	Name=hsa-miR-1972
						16	15227933	15227955	Name=hsa-miR-6511b-3p
						16	15227974	15227997	Name=hsa-miR-6511b-5p
						16	15248806	15248824	Name=hsa-miR-3180
						16	15704888	15704909	Name=hsa-miR-6506-3p
						16	15704929	15704951	Name=hsa-miR-6506-5p
						16	15737158	15737179	Name=hsa-miR-484
16	16322499	16682499	360000	06_123	8	16	16394067	16394088	Name=hsa-miR-3179
						16	16400266	16400289	Name=hsa-miR-3670
						16	16403749	16403773	Name=hsa-miR-3180-5p
						16	16403793	16403814	Name=hsa-miR-3180-3p
						16	16418449	16418471	Name=hsa-miR-6511a-5p
						16	16418488	16418509	Name=hsa-miR-6511a-3p
						16	16462737	16462759	Name=hsa-miR-6511a-5p
						16	16462776	16462797	Name=hsa-miR-6511a-3p
16	31734956	34319975	2585019	10_03	0
16	34481842	34882074	400232	08_63	0
16	70048608	70194089	145481	03_27	1	16	70064296	70064317	Name=hsa-miR-1972
16	70833741	71196618	362877	08_22	0
16	73562985	73595864	32879	08_50	0
16	74375594	74455467	79873	03_28	0
16	88728910	88833532	104622	06_37	2	16	88782686	88782707	Name=hsa-miR-4722-3p
						16	88782723	88782745	Name=hsa-miR-4722-5p
16	89145282	89212525	67243	06_37	0
17	3519758	3558534	38776	09_07	0
17	18269275	18389275	120000	06_91	0
17	19272061	19272461	400	06_37	0
17	20497377	20561472	64095	06_40	0
17	21703267	22205962	502695	06_88	0
17	34437275	34479494	42219	04_09	0
17	35489423	35600457	111034	08_64	0
17	37885247	37885647	400	03_54	0
17	44159603	44739075	579472	05_mdl_8	0
17	71904656	72672037	767381	05_08	0
17	79672250	79971031	298781	09_60	0
18	7789284	7821571	32287	05_08	0
19	4399702	4450498	50796	06_37	2	19	4445984	4446006	Name=hsa-miR-4746-5p
						19	4446018	4446038	Name=hsa-miR-4746-3p
19	6908470	7083922	175452	08_48	0
19	8882041	9003039	120998	03_37	0
19	24210000	32730000	8520000	06_123 & 09_40	0
19	33414156	33566687	152531	09_18	0
19	35694564	35694964	400	08_23	0
19	43242595	43757908	515313	05_01	0
20	14699840	14775113	75273	08_38	0
20	29436339	29653908	217569	06_103	0
21	10728129	11080141	352012	06_123	0
21	11095827	11112764	16937	03_54	0
21	14428129	14968129	540000	06_63	1	21	14778752	14778773	Name=hsa-miR-3156-5p
21	23404318	23428260	23942	03_28	0
21	23795166	24063396	268230	11_23	0
22	17058746	17410005	351259	07_21	0
22	18641209	19000003	358794	09_61	0
22	24351795	24382411	30616	06_37	0
22	25621722	25892394	270672	08_21	0
22	39288686	39385639	96953	08_41	0
22	42907587	42946426	38839	06_120	0
X	6457203	6628464	171261	06_37	0
X	8265981	8392152	126171	08_68	0
X	22908995	23021808	112813	08_49	0
X	29547979	29637466	89487	08_03	1	X	29592403	29592425	Name=hsa-miR-4666b
X	47871571	47986740	115169	08_43 & 06_88	0
X	58127630	61853275	3725645	08_97	0
X	94375743	94376143	400	06_139	0
X	103185926	103362975	177049	08_66	0
X	134778128	134910281	132153	07_58	0
X	138971585	139433284	461699	08_39	2	X	139006319	139006340	Name=hsa-miR-505-3p
						X	139006355	139006376	Name=hsa-miR-505-5p
X	140690951	140738614	47663	09_52	0
X	149000215	149029262	29047	08_08	0
X	150192436	150195253	2817	08_97	0
Y	5669264	5830730	161466	04_33	0
Y	9379599	9650335	270736	06_15	0
Y	14063948	23843258	9779310	10_03 & 06_88	0
Y	24095754	24874501	778747	09_14	0

## Sheet: 61 common CNVRs from controls
Supplementary Table 4. MiRNAs from 61 common CNVRs from cognitively normal controls
Non-overlapping common CNVs from cases (GRCh37.P5)					No of miRNA/CNV	Mature miRNA
#CHROM	START	END	Size (bp)	ID of subject		#CHROM	START	END	ID of miRNA
1	12866276	13142745	276469	Normal control	0
1	16926547	17252167	325620	Normal control	2	1	17185453	17185474	Name=hsa-miR-3675-3p
						1	17185483	17185505	Name=hsa-miR-3675-5p
1	175535242	175683035	147793	Normal control	0
1	196744521	196883539	139018	Normal control	0
1	248756015	248785703	29688	Normal control	0
2	89297540	91619403	2321863	Normal control	0
2	242865720	243007500	141780	Normal control	0
3	12641372	12793324	151952	Normal control	0
3	162458278	162725678	267400	Normal control	0
3	195348981	195459589	110608	Normal control	2	3	195426296	195426317	Name=hsa-miR-570-5p
						3	195426331	195426352	Name=hsa-miR-570-3p
4	69218415	69483419	265004	Normal control	0
4	70166877	70230300	63423	Normal control	0
4	144825545	144941395	115850	Normal control	0
5	120204	1318228	1198024	Normal control	3	5	535976	535992	Name=hsa-miR-4456
						5	1063019	1063039	Name=hsa-miR-4635
						5	1309429	1309450	Name=hsa-miR-4457
5	129360220	129413588	53368	Normal control	0
5	175559143	175631251	72108	Normal control	0
6	259328	317820	58492	Normal control	0
6	10490772	10529394	38622	Normal control	0
6	32487224	32611213	123989	Normal control	0
6	168371216	168581353	210137	Normal control	0
7	39504063	39695683	191620	Normal control	0
7	64691736	65093022	401286	Normal control	0
7	142834447	142890809	56362	Normal control	0
7	143883829	143952576	68747	Normal control	0
8	7273808	8130830	857022	Normal control	1	8	7946552	7946573	Name=hsa-miR-548i
8	39237438	39380654	143216	Normal control	0
8	142079827	146032690	3952863	Normal control	11	8	142867616	142867636	Name=hsa-miR-1302
						8	143257757	143257774	Name=hsa-miR-4472
						8	144815259	144815280	Name=hsa-miR-4664-3p
						8	144815293	144815314	Name=hsa-miR-4664-5p
						8	144895141	144895162	Name=hsa-miR-937-3p
						8	144895180	144895199	Name=hsa-miR-937-5p
						8	145019374	145019397	Name=hsa-miR-661
						8	145619376	145619396	Name=hsa-miR-939-3p
						8	145619408	145619431	Name=hsa-miR-939-5p
						8	145625478	145625499	Name=hsa-miR-1234-3p
						8	145625522	145625542	Name=hsa-miR-1234-5p
9	28604083	28745187	141104	Normal control	0
9	39365550	47212417	7846867	Normal control	0
9	93564061	93564461	400	Normal control	0
10	35115725	35343508	227783	Normal control	0
10	46111333	48115666	2004333	Normal control	0
11	48285210	48388896	103686	Normal control	0
12	7985289	8118177	132888	Normal control	0
14	19554183	20414373	860190	Normal control	0
14	21360044	21407736	47692	Normal control	0
14	74012297	74060169	47872	Normal control	0
14	106072462	106215634	143172	Normal control	0
14	106538221	106622736	84515	Normal control	0
14	106636964	106774813	137849	Normal control	0
14	106875748	106923801	48053	Normal control	0
15	20190348	22815506	2625158	Normal control	6	15	21038167	21038189	Name=hsa-miR-3118
						15	21145590	21145608	Name=hsa-miR-5701
						15	22049317	22049339	Name=hsa-miR-3118
						15	22156775	22156793	Name=hsa-miR-5701
						15	22513259	22513276	Name=hsa-miR-1268a
						15	22675203	22675224	Name=hsa-miR-4509
15	34735749	34841587	105838	Normal control	1	15	34820491	34820510	Name=hsa-miR-1233-3p
15	43888727	43948487	59760	Normal control	0
15	58699828	58775581	75753	Normal control	0
15	79321250	79321650	400	Normal control	0
16	15048476	15116547	68071	Normal control	1	16	15104186	15104207	Name=hsa-miR-1972
16	31897183	33610066	1712883	Normal control	0
16	76695473	76850048	154575	Normal control	0
17	34437275	34910859	473584	Normal control	0
17	44188241	44739075	550834	Normal control	0
18	24756500	24756900	400	Normal control	0
18	62146296	62258154	111858	Normal control	0
21	41289934	41290334	400	Normal control	0
22	24326631	24382411	55780	Normal control	0
22	39358912	39385639	26727	Normal control	0
22	42907587	42957316	49729	Normal control	0
X	6488521	8131951	1643430	Normal control	2		7065910	7065932	Name=hsa-miR-4767
							8095021	8095042	Name=hsa-miR-651
X	13505178	13835312	330134	Normal control	1		13608412	13608431	Name=hsa-miR-6086
X	151958361	152129458	171097	Normal control	0
Y	26275734	28581619	2305885	Normal control	0

## Sheet: 30 Decipher pathogenic CNVRs
Supplementary Table 5. MiRNAs from 30 Decipher CNVRs
	Non-overlapping pathogenic CNVs from Decipher (GRCh37.P5)					No of miRNA/CNV	Mature miRNA
Syndrome(s)	#CHROM	START	END	Size (bp)	ID of subject		#CHROM	START	END	ID of miRNA
1p36 microdeletion syndrome	1	20138	5486174	5466036	Decipher	9	1	30438	30458	Name=hsa-miR-1302
							1	567762	567783	Name=hsa-miR-6723-5p
							1	1102504	1102525	Name=hsa-miR-200b-5p
							1	1102540	1102561	Name=hsa-miR-200b-3p
							1	1103258	1103279	Name=hsa-miR-200a-5p
							1	1103296	1103317	Name=hsa-miR-200a-3p
							1	1104435	1104456	Name=hsa-miR-429
							1	3044573	3044589	Name=hsa-miR-4251
							1	3477274	3477294	Name=hsa-miR-551a
1q21.1 recurrent microdeletion/microdeletion (susceptibility locus for neurodevelopmental disorders)	1	148176039	149459645	1283606	Decipher	0
2p15-16.1 microdeletion syndrome	2	57888292	61884830	3996538	Decipher	1	2	60614497	60614516	Name=hsa-miR-4432
2q33.1 deletion syndrome	2	197216844	205498695	8281851	Decipher	0
2p21 Microdeletion Syndrome	2	240289756	243102476	2812720	Decipher	5	2	240882440	240882461	Name=hsa-miR-4786-3p
							2	240882480	240882501	Name=hsa-miR-4786-5p
							2	241395432	241395454	Name=hsa-miR-149-5p
							2	241395473	241395493	Name=hsa-miR-149-3p
							2	242417329	242417350	Name=hsa-miR-3133
3q29 microdeletion/microduplication syndrome	3	194190940	196013472	1822532	Decipher	3	3	194855280	194855303	Name=hsa-miR-3137
							3	195426296	195426317	Name=hsa-miR-570-5p
							3	195426331	195426352	Name=hsa-miR-570-3p
Wolf-Hirschhorn Syndrome	4	20001	2103872	2083871	Decipher	2	4	344006	344026	Name=hsa-miR-571
							4	1988130	1988150	Name=hsa-miR-943
Cri du Chat Syndrome (5p deletion)	5	10001	11670854	11660853	Decipher	9	5	535976	535992	Name=hsa-miR-4456
							5	1063019	1063039	Name=hsa-miR-4635
							5	1309429	1309450	Name=hsa-miR-4457
							5	1510882	1510902	Name=hsa-miR-6075
							5	1708953	1708973	Name=hsa-miR-4277
							5	6827976	6827993	Name=hsa-miR-4278
							5	8461046	8461064	Name=hsa-miR-4458
							5	9053977	9053998	Name=hsa-miR-4636
							5	10478219	10478237	Name=hsa-miR-6131
7q11.23 duplication syndrome =Williams-Beuren Syndrome (WBS)	7	72694807	74778965	2084158	Decipher	3	7	73125657	73125674	Name=hsa-miR-4284
							7	73605543	73605564	Name=hsa-miR-590-5p
							7	73605583	73605603	Name=hsa-miR-590-3p
8p23.1 deletion/duplication syndrome	8	8081885	11728310	3646425	Decipher	7	8	8905963	8905985	Name=hsa-miR-4660
							8	9599197	9599218	Name=hsa-miR-597
							8	9760911	9760930	Name=hsa-miR-124-3p
							8	9760948	9760969	Name=hsa-miR-124-5p
							8	10524498	10524514	Name=hsa-miR-4286
							8	10682885	10682903	Name=hsa-miR-1322
							8	10892731	10892752	Name=hsa-miR-598
9q subtelomeric deletion syndrome	9	140403363	141153431	750068	Decipher	1	9	140732886	140732908	Name=hsa-miR-602
WAGR 11p13 deletion syndrome	11	31846933	32554412	707479	Decipher	0
Potocki-Shaffer syndrome	11	44028701	46107984	2079283	Decipher	0
12q14 microdeletion syndrome	12	66785652	70359258	3573606	Decipher	5	12	69666968	69666984	Name=hsa-miR-1279
							12	69978524	69978545	Name=hsa-miR-3913-3p
							12	69978524	69978545	Name=hsa-miR-3913-5p
							12	69978560	69978581	Name=hsa-miR-3913-5p
							12	69978560	69978581	Name=hsa-miR-3913-3p
Angelman syndrome (Type 1) =Prader-Willi syndrome (Type 1) Or Angelman syndrome (Type 2)=Prader-Willi Syndrome (Type 2)	15	25325539	30769894	5444355	Decipher	4	15	26093905	26093927	Name=hsa-miR-4715-3p
							15	26093942	26093963	Name=hsa-miR-4715-5p
							15	28671654	28671675	Name=hsa-miR-4509
							15	28735953	28735974	Name=hsa-miR-4509
15q13.3 microdeletion syndrome	15	32982703	34914190	1931487	Decipher	3	15	34674270	34674289	Name=hsa-miR-1233-3p
							15	34674327	34674348	Name=hsa-miR-1233-1-5p
							15	34820491	34820510	Name=hsa-miR-1233-3p
15q24 recurrent microdeletion syndrome	15	76590119	78375222	1785103	Decipher	1	15	76878988	76879007	Name=hsa-miR-3713
ATR-16 syndrome	16	120001	894371	774370	Decipher	4	16	585316	585333	Name=hsa-miR-5587-5p
							16	585348	585368	Name=hsa-miR-5587-3p
							16	593336	593354	Name=hsa-miR-3176
							16	820243	820263	Name=hsa-miR-662
Rubinstein-Taybi Syndrome	16	3841463	3921245	79782	Decipher	0
16p13.11 recurrent microdeletion/microduplication (neurocognitive disorder susceptibility locus)	16	15596953	16376747	779794	Decipher	3	16	15704888	15704909	Name=hsa-miR-6506-3p
							16	15704929	15704951	Name=hsa-miR-6506-5p
							16	15737158	15737179	Name=hsa-miR-484
16p11.2-p12.2 microdeletion syndrome	16	21706455	29134691	7428236	Decipher	3	16	26036567	26036589	Name=hsa-miR-548w
							16	28855248	28855269	Name=hsa-miR-4721
							16	28969908	28969932	Name=hsa-miR-4517
16p11.2 microduplication syndrome	16	29593697	30295071	701374	Decipher	2	16	29610515	29610537	Name=hsa-miR-3680-3p
							16	29610552	29610573	Name=hsa-miR-3680-5p
Miller-Dieker syndrome (MDS)	17	1	2598679	2598678	Decipher	7	17	925769	925790	Name=hsa-miR-3183
							17	1617208	1617229	Name=hsa-miR-22-3p
							17	1617246	1617267	Name=hsa-miR-22-5p
							17	1953223	1953244	Name=hsa-miR-132-3p
							17	1953259	1953280	Name=hsa-miR-132-5p
							17	1953584	1953604	Name=hsa-miR-212-3p
							17	1953622	1953644	Name=hsa-miR-212-5p
Potocki-Lupski syndrome (17p11.2 duplication syndrome) = Smith-Magenis Syndrome	17	16765296	20541469	3776173	Decipher	3	17	17717171	17717192	Name=hsa-miR-33b-3p
							17	17717211	17717230	Name=hsa-miR-33b-5p
							17	19247826	19247847	Name=hsa-miR-1180
NF1-microdeletion syndrome	17	32138709	33194554	1055845	Decipher	0
17q21.31 recurrent microdeletion syndrome	17	46277467	46855206	577739	Decipher	4	17	46657226	46657247	Name=hsa-miR-10a-3p
							17	46657266	46657288	Name=hsa-miR-10a-5p
							17	46709894	46709915	Name=hsa-miR-196a-5p
							17	46801808	46801830	Name=hsa-miR-3185
Cat-Eye Syndrome (Type I)	22	1	16971860	16971859	Decipher	0
22q11 deletion syndrome (Velocardiofacial / DiGeorge syndrome) =22q11 duplication syndrome (also including) 22q11.2 distal deletion syndrome	22	20166349	25366229	5199880	Decipher	8	22	20236668	20236688	Name=hsa-miR-1286
							22	21388480	21388501	Name=hsa-miR-649
							22	22007314	22007336	Name=hsa-miR-301b
							22	22007605	22007625	Name=hsa-miR-130b-5p
							22	22007643	22007664	Name=hsa-miR-130b-3p
							22	23165285	23165305	Name=hsa-miR-650
							22	23228471	23228491	Name=hsa-miR-5571-5p
							22	23228511	23228529	Name=hsa-miR-5571-3p
22q13 deletion syndrome (Phelan-Mcdermid syndrome)	22	51045516	51187844	142328	Decipher	0
Xq28 (MECP2) duplication =Xq28 Microduplication	X	153096706	153737805	641099	Decipher	3	X	153246556	153246577	Name=hsa-miR-3202
							X	153246599	153246620	Name=hsa-miR-3202
							X	153285379	153285399	Name=hsa-miR-718
